# Supplementary material for: Strategic ejaculation in simultaneously hermaphroditic land snails: more sperm into virgin mates
Source: BMC Evol Biol. 2013 Dec 5;13:264. doi: 10.1186/1471-2148-13-264 (PMC4235035; doi:10.1186/1471-2148-13-264)
Supplement: Additional file 1 — Sperm transfer number of focal snails. [file 1471-2148-13-264-S1.csv]

ID	STN	BS	EL	MMS	MBS	MSTN
H1	16.2936865	10.67637618	3.583324475	non-virgin	9.993960798	13.85473127
H2	14.13422089	10.49470108	3.295651664	non-virgin	10.32863266	15.29141708
H3	15.26654575	10.61534692	3.417091564	non-virgin	10.44980004	16.07008643
H4	15.19141708	10.32863266	3.44623448	non-virgin	10.49470108	14.23422089
H5	11.6905572	10.63482181	3.436178351	non-virgin	10.56277093	16.96315887
H6	14.5909793	10.80289367	3.855600791	non-virgin	10.61638518	12.45293272
H7	15.97008643	10.44980004	3.49310785	non-virgin	10.61534692	15.96654575
H8	14.52644077	10.93979927	3.306740171	non-virgin	10.58349078	13.09807068
H9	12.18303369	10.76653969	3.503122001	non-virgin	10.59838264	14.53063643
H10	16.86315887	10.56277093	3.378440395	non-virgin	10.63482181	11.7905572
H11	13.75473127	9.993960798	2.970260608	non-virgin	10.67637618	16.8936865
H12	14.12097567	10.13917514	3.206926677	non-virgin	10.68146894	15.10566097
H13	15.41948202	10.87138872	3.840312158	non-virgin	10.68763606	15.95949058
H14	12.41355735	10.98375539	3.306886702	non-virgin	10.70802513	12.29408352
H15	14.16179766	10.59025846	3.546797322	non-virgin	10.68789561	15.87123557
H16	14.43063643	10.59838264	3.069168592	non-virgin	10.76653969	12.28303369
H17	15.0265084	10.97075052	3.604241295	non-virgin	10.78140558	16.05355713
H18	12.57607627	11.09395883	3.745637788	non-virgin	10.76257914	12.99453001
H19	15.2955042	10.80219826	3.111424236	non-virgin	10.79384772	14.44411922
H20	14.34411922	10.79384772	3.737526751	non-virgin	10.80219826	15.9955042
H21	12.99807068	10.36256418	3.293723523	non-virgin	10.78398768	14.89164988
H22	14.64504652	10.85753967	3.842994419	non-virgin	10.82207491	14.27798592
H23	14.25710784	10.46822568	3.357031121	non-virgin	10.8497716	15.78231518
H24	15.05949058	10.68763606	3.552916536	non-virgin	10.87138872	15.71948202
H25	14.14621014	10.92116927	3.724029393	non-virgin	10.84959962	16.14886731
H26	11.62803684	10.38883005	3.142901497	non-virgin	10.84535868	13.92167075
H27	11.56134547	11.21508957	3.279895663	non-virgin	10.86131491	12.30138283
H28	15.1949521	10.35259084	3.298503714	non-virgin	10.91276248	14.26019638
H29	12.20138283	11.12231939	3.671351737	non-virgin	10.8832787	11.66134547
H30	15.15355713	10.78140558	3.504738203	non-virgin	10.97075052	15.3265084
H31	15.30566097	10.68146894	3.458646583	virgin	10.13917514	14.22097567
H32	13.74107371	10.43611723	3.055744943	virgin	10.28229108	16.58418538
H33	14.46019638	10.91276248	3.572161239	virgin	10.35259084	15.8949521
H34	15.09164988	10.89587779	3.623940853	virgin	10.36256418	13.09807068
H35	14.12167075	11.06083278	3.976686519	virgin	10.38883005	11.72803684
H36	16.78418538	10.28229108	2.912405011	virgin	10.43611723	13.54107371
H37	15.98231518	10.8497716	3.552268754	virgin	10.46822568	14.35710784
H38	15.25008046	10.54462302	3.366812955	virgin	10.7618672	15.36040995
H39	15.56040995	10.7618672	3.395481075	virgin	10.54462302	15.05008046
H40	15.37808839	10.91746252	3.663612927	virgin	10.54968694	15.05025502
H41	16.07123557	10.68789561	3.392055724	virgin	10.59025846	14.26179766
H42	13.65293272	10.61638518	3.858136879	virgin	10.80289367	14.6909793
H43	14.47798592	10.82207491	3.464234777	virgin	10.85753967	14.74504652
H44	16.13477359	10.9531219	3.571586923	virgin	10.8972425	16.0508869
H45	16.34886731	10.84959962	3.462449258	virgin	10.92116927	14.24621014
H46	15.25025502	10.54968694	3.645893662	virgin	10.91746252	15.17808839
H47	13.29807068	10.58349078	3.124433269	virgin	10.93979927	14.62644077
H48	13.19453001	10.76257914	3.420313499	virgin	10.9988839	12.67607627
H49	13.49408352	10.70802513	2.932259851	virgin	10.98375539	12.51355735
H50	16.2508869	10.8972425	3.04504611	virgin	10.9531219	15.93477359
abbreviation
STN: sperm transfer number (log natural)
BS: body size (log natural)
EL: epiphallus length (log natural)
MMS: mate mating status
MBS: mate body size (log natural)
MSTN: mate sperm transfer number (log natural)
